# Supplementary material for: Repurposing FDA Drug Compounds against Breast Cancer by Targeting EGFR/HER2
Source: Pharmaceuticals (Basel). 2021 Aug 12;14(8):791. doi: 10.3390/ph14080791 (PMC8401258; doi:10.3390/ph14080791)
Supplement: Supplementary file 1 [file pharmaceuticals-14-00791-s001.zip]

Archive with 1 entries (1 files):
- pharmaceuticals-1324384-supplementary.pdf
